# Supplementary material for: Somatic Mutations in DNA Mismatch Repair Genes, Mutation Rate and Neoantigen Load in Acute Lymphoblastic Leukemia
Source: Pharmaceuticals (Basel). 2025 Sep 18;18(9):1405. doi: 10.3390/ph18091405 (PMC12472650; doi:10.3390/ph18091405)
Supplement: Supplementary file 1 [file pharmaceuticals-18-01405-s001.zip]

Archive with 1 entries (1 files):
- pharmaceuticals-3808694-supplementary.pdf
